# Supplementary material for: ﻿Novelties on the genus Vaccinium (Ericaceae) from Hainan, China: a new species and a new record for the country
Source: PhytoKeys. 2022 Jul 29;202:121–32. doi: 10.3897/phytokeys.202.82786 (PMC9849038; doi:10.3897/phytokeys.202.82786)
Supplement: XML Treatment for Vaccinium pseudopubicalyx [file phytokeys.202.82786-treatment1.xml]

<!DOCTYPE tp:taxon-treatment
  PUBLIC "-//TaxonX//DTD Taxonomic Treatment Publishing DTD v0 20100105//EN" "tax-treatment-NSO.dtd">
<tp:taxon-treatment xmlns:tp="http://www.plazi.org/taxpub"><tp:treatment-meta><kwd-group><label>Taxon classification</label><kwd>
              <named-content content-type="kingdom">Plantae</named-content>
            </kwd><kwd>
              <named-content content-type="order">Ericales</named-content>
            </kwd><kwd>
              <named-content content-type="family">Ericaceae</named-content>
            </kwd></kwd-group><mixed-citation publication-type="journal"><person-group><name><surname>Ye</surname><given-names>Xue-He</given-names></name><name><surname>Wang</surname><given-names>Qing-Long</given-names></name><name><surname>Huang</surname><given-names>Ming-Zhong</given-names></name><name><surname>Tong</surname><given-names>Yi-Hua</given-names></name></person-group><article-title>﻿Novelties on the genus <italic><tp:taxon-name><tp:taxon-name-part taxon-name-part-type="genus" reg="Vaccinium">Vaccinium</tp:taxon-name-part></tp:taxon-name></italic> (<tp:taxon-name><tp:taxon-name-part taxon-name-part-type="family">Ericaceae</tp:taxon-name-part></tp:taxon-name>) from Hainan, China: a new species and a new record for the country</article-title><source>PhytoKeys</source><day>29</day><month>07</month><year>2022</year><volume>202</volume><fpage>121</fpage><lpage>132</lpage><pub-id pub-id-type="doi">10.3897/phytokeys.202.82786</pub-id></mixed-citation></tp:treatment-meta><tp:nomenclature><label>﻿</label><tp:taxon-name>
            <object-id xmlns:xlink="http://www.w3.org/1999/xlink" content-type="arpha" xlink:type="simple">6F2374C0-1F36-5C20-A9AF-1A858373C8CC</object-id>
            <tp:taxon-name-part taxon-name-part-type="genus" reg="Vaccinium">Vaccinium</tp:taxon-name-part>
            <tp:taxon-name-part taxon-name-part-type="species" reg="pseudopubicalyx">pseudopubicalyx</tp:taxon-name-part>
            <object-id xmlns:xlink="http://www.w3.org/1999/xlink" content-type="ipni" xlink:type="simple">urn:lsid:ipni.org:names:77302514-1</object-id>
          </tp:taxon-name><tp:taxon-authority>X. H. Ye, Q. L. Wang &amp; Y. H. Tong</tp:taxon-authority><tp:taxon-status xmlns:xlink="http://www.w3.org/1999/xlink" xlink:type="simple">sp. nov.</tp:taxon-status><xref ref-type="fig" rid="F1">Figs 1</xref><xref ref-type="fig" rid="F2">, 2</xref><xref ref-type="fig" rid="F3">, 3</xref></tp:nomenclature><tp:treatment-sec sec-type="material" id="SECID0ELKAC"><title>Type.</title><p>China, Hainan, Wuzhishan City, Wuzhi Mountain, montane summit scrub, <named-content xmlns:xlink="http://www.w3.org/1999/xlink" content-type="dwc:verbatimCoordinates" xlink:type="simple"><named-content content-type="geo-json" specific-use="{&#34;type&#34;:&#34;Point&#34;,&#34;coordinates&#34;:[109.690000,18.890000]}" id="NCID0EUKAC" xlink:type="simple">18.89°N, 109.69°E</named-content></named-content>,1867 m a.s.l., 20 March 2020, <italic>Yi-Hua Tong</italic>, <italic>Xue-He Ye</italic>, <italic>Xin-Ting Ma &amp; Qing-Long Wang YXH-18</italic> (holotype: IBSC; isotypes: IBSC, ATCH).</p><fig id="F1" position="float" orientation="portrait"><object-id xmlns:xlink="http://www.w3.org/1999/xlink" content-type="doi" xlink:type="simple">10.3897/phytokeys.202.82786.figure1</object-id><object-id xmlns:xlink="http://www.w3.org/1999/xlink" content-type="arpha" xlink:type="simple">3E4FB7EB-4A46-5197-BDEE-7A9B5CA3EF04</object-id><label>Figure 1.</label><caption><p><italic><tp:taxon-name><tp:taxon-name-part taxon-name-part-type="genus" reg="Vaccinium">Vaccinium</tp:taxon-name-part><tp:taxon-name-part taxon-name-part-type="species" reg="pseudopubicalyx">pseudopubicalyx</tp:taxon-name-part></tp:taxon-name></italic><bold>A</bold> habit <bold>B</bold> trunk <bold>C</bold> leafy branch <bold>D</bold> flowering branch. Photos <bold>A–C</bold> by Y. H. Tong; <bold>D</bold> by X. H. Ye.</p></caption><graphic xmlns:xlink="http://www.w3.org/1999/xlink" xlink:href="phytokeys-202-121_article-82786__-g001.jpg" position="float" orientation="portrait" xlink:type="simple" id="oo_720894.jpg"><uri content-type="original_file" xlink:type="simple">https://binary.pensoft.net/fig/720894</uri></graphic></fig></tp:treatment-sec><tp:treatment-sec sec-type="diagnosis" id="SECID0EDMAC"><title>Diagnosis.</title><p><italic><tp:taxon-name><tp:taxon-name-part taxon-name-part-type="genus" reg="Vaccinium">Vaccinium</tp:taxon-name-part><tp:taxon-name-part taxon-name-part-type="species" reg="pseudopubicalyx">pseudopubicalyx</tp:taxon-name-part></tp:taxon-name></italic> is morphologically similar to <italic><tp:taxon-name><tp:taxon-name-part taxon-name-part-type="genus" reg="Vaccinium">V.</tp:taxon-name-part><tp:taxon-name-part taxon-name-part-type="species" reg="pubicalyx">pubicalyx</tp:taxon-name-part></tp:taxon-name></italic> and its varieties, but can be distinguished by having fewer pairs of secondary veins (3–5 (Fig. <xref ref-type="fig" rid="F2">2E</xref>) vs. 5–9 (Fig. <xref ref-type="fig" rid="F5">5A, B</xref>)), smaller (2–3.5 × ca. 1 mm vs. 5–8 × ca. 1.5–2 mm) and lanceolate (vs. ovate) floral bracts, young twigs and inflorescences rachis white-pubescent (vs. brownish-tomentose), and anthers with smaller dorsal spurs (0.5–1 mm vs. ca 4 mm, Fig. <xref ref-type="fig" rid="F5">5F</xref>).</p><fig id="F2" position="float" orientation="portrait"><object-id xmlns:xlink="http://www.w3.org/1999/xlink" content-type="doi" xlink:type="simple">10.3897/phytokeys.202.82786.figure2</object-id><object-id xmlns:xlink="http://www.w3.org/1999/xlink" content-type="arpha" xlink:type="simple">338A8EAC-B954-5FAE-8ADD-90C849FA8FAB</object-id><label>Figure 2.</label><caption><p><italic><tp:taxon-name><tp:taxon-name-part taxon-name-part-type="genus" reg="Vaccinium">Vaccinium</tp:taxon-name-part><tp:taxon-name-part taxon-name-part-type="species" reg="pseudopubicalyx">pseudopubicalyx</tp:taxon-name-part></tp:taxon-name></italic><bold>A</bold> inflorescence <bold>B</bold> flower <bold>C</bold> two bracteoles and one floral bract, adaxial (left) and abaxial (right) view <bold>D</bold> calyx lobe, abaxial (left) and adaxial (right) view <bold>E</bold> leaves <bold>F</bold> opened corolla, adaxial (left) and abaxial (right) view <bold>G</bold> stamens, lateral (left), abaxial (middle) and adaxial (right) view <bold>H</bold> anther pores <bold>I</bold> hypanthium, disk and style with front two calyx lobes removed <bold>J</bold> ovary, apical (left) and transverse (right) view. Scale bars: 3 cm (<bold>E</bold>); 1 cm (<bold>A, B</bold>); 5 mm (<bold>F, I</bold>); 3 mm (<bold>D, G</bold>); 2 mm (<bold>D, J</bold>); 1 mm (<bold>H</bold>). Photos by X. H. Ye.</p></caption><graphic xmlns:xlink="http://www.w3.org/1999/xlink" xlink:href="phytokeys-202-121_article-82786__-g002.jpg" position="float" orientation="portrait" xlink:type="simple" id="oo_720895.jpg"><uri content-type="original_file" xlink:type="simple">https://binary.pensoft.net/fig/720895</uri></graphic></fig></tp:treatment-sec><tp:treatment-sec sec-type="description" id="SECID0EDPAC"><title>Description.</title><p>Evergreen terrestrial shrubs or small trees, 2–4 m tall; much branched, young twigs pubescent, glabrescent. Petioles 3–5 mm long, pubescent; blades elliptic or ovate, 2.2–5 × 0.8–1.9 cm, chartaceous, glabrous on both sides, midvein prominent on both sides, pubescent, glabrescent abaxially, secondary veins 3–5 pairs, visible in vivo, inconspicuous adaxially and slightly raised abaxially when dry, base broadly cuneate, margin serrulate, apex acuminate, shortly caudate. Perennating buds monomorphic. Inflorescence pseudo-terminal or axillary on distal part of twigs, racemose, with 10–13 flowers, rachis 1.4–2.5 cm long, densely pubescent; floral bract caducous, 1, inserted at the base of pedicel, lanceolate to linear, 2–3.5 × ca. 1 mm, glabrous adaxially, pubescent abaxially, margin entire, ciliate; bracteoles 2, unequally inserted at the lower part of pedicel, long ovate-triangular to linear, 1–1.6× ca. 1 mm, glabrous adaxially, pubescent abaxially, margin entire, ciliate; pedicel articulated between pedicel and calyx, 3–4.5 mm long, densely pubescent. Hypanthium cupuliform, 1–2 × 1.5–2 mm, pubescent; calyx lobes triangular to broadly triangular, 1–2.5 × 1–1.5 mm, glabrous adaxially, pubescent abaxially, margin entire, ciliate. Corolla white, tinged with red, tubular, sometimes slightly urceolate, 4.5–8 × 3.5–4.5 mm, pubescent outside, pilose inside; corolla lobes slightly reflexed, small, triangular, 1–1.8 × 1–1.5 mm; stamens 10, dimorphic, 4.5–5 mm long, filaments 2–3 mm long, densely pilose, anthers dorsifixed with 2 minute spurs, ca. 2.5 mm long, thecae ca. 1 mm long, papillate, spurs on antesepalous anthers ca. 0.1 mm long, those on antepetalous anthers ca. 0.05 mm long, inconspicuous, tubules 1.5–2 mm long, 1.5–2 times as long as anther thecae, apex poricidal, pores 0.45–0.6 mm long, teeth absent; ovary inferior, pseudo-10-locular, disk disciform, 10-ridged, pilose, style cylindrical, 6–6.5 mm long, glabrous, stigma punctate. Fruits not seen.</p><fig id="F3" position="float" orientation="portrait"><object-id xmlns:xlink="http://www.w3.org/1999/xlink" content-type="doi" xlink:type="simple">10.3897/phytokeys.202.82786.figure3</object-id><object-id xmlns:xlink="http://www.w3.org/1999/xlink" content-type="arpha" xlink:type="simple">845A06E1-FE4C-5C3B-93F8-6363D6B9639C</object-id><label>Figure 3.</label><caption><p><italic><tp:taxon-name><tp:taxon-name-part taxon-name-part-type="genus" reg="Vaccinium">Vaccinium</tp:taxon-name-part><tp:taxon-name-part taxon-name-part-type="species" reg="pseudopubicalyx">pseudopubicalyx</tp:taxon-name-part></tp:taxon-name></italic><bold>A</bold> flowering branches <bold>B</bold> bracteoles, adaxial (left) and abaxial (right) view <bold>C</bold> floral bract, adaxial view <bold>D</bold> flower <bold>E</bold> hypanthium, disk and style with front one calyx lobe removed <bold>F</bold> calyx lobe, adaxial view <bold>G</bold> opened corolla, adaxial view <bold>H</bold> stamens, adaxial view <bold>I</bold> dorsal anther spurs of antepetalous anthers (left) and antesepalous anthers (right) <bold>J</bold> ovary, transverse view. Drawn by Mr. D. H. Cui.</p></caption><graphic xmlns:xlink="http://www.w3.org/1999/xlink" xlink:href="phytokeys-202-121_article-82786__-g003.jpg" position="float" orientation="portrait" xlink:type="simple" id="oo_720896.jpg"><uri content-type="original_file" xlink:type="simple">https://binary.pensoft.net/fig/720896</uri></graphic></fig></tp:treatment-sec><tp:treatment-sec sec-type="etymology" id="SECID0EVAAE"><title>Etymology.</title><p>The specific epithet <italic><tp:taxon-name><tp:taxon-name-part taxon-name-part-type="genus" reg="Vaccinium"/><tp:taxon-name-part taxon-name-part-type="species" reg="pseudopubicalyx">pseudopubicalyx</tp:taxon-name-part></tp:taxon-name></italic>, a noun in apposition, alludes to close alliance to <italic><tp:taxon-name><tp:taxon-name-part taxon-name-part-type="genus" reg="Vaccinium">Vaccinium</tp:taxon-name-part><tp:taxon-name-part taxon-name-part-type="species" reg="pubicalyx">pubicalyx</tp:taxon-name-part></tp:taxon-name></italic>.</p></tp:treatment-sec><tp:treatment-sec sec-type="Vernacular name" id="SECID0EQBAE"><title>Vernacular name.</title><p>拟毛萼越橘 (Chinese pinyin: nǐ máo è yuè jú).</p></tp:treatment-sec><tp:treatment-sec sec-type="phenology" id="SECID0EVBAE"><title>Phenology.</title><p>Flowering in January–June; fruiting time unknown.</p></tp:treatment-sec><tp:treatment-sec sec-type="distribution" id="SECID0E1BAE"><title>Distribution and habitat.</title><p><italic><tp:taxon-name><tp:taxon-name-part taxon-name-part-type="genus" reg="Vaccinium">Vaccinium</tp:taxon-name-part><tp:taxon-name-part taxon-name-part-type="species" reg="pseudopubicalyx">pseudopubicalyx</tp:taxon-name-part></tp:taxon-name></italic> has been found at four localities in Hainan, viz. the type locality, Bawangling National Nature Reserve (<named-content xmlns:xlink="http://www.w3.org/1999/xlink" content-type="dwc:verbatimCoordinates" xlink:type="simple"><named-content content-type="geo-json" specific-use="{&#34;type&#34;:&#34;Point&#34;,&#34;coordinates&#34;:[109.080000,19.120000]}" id="NCID0EOCAE" xlink:type="simple">19.12°N, 109.08°E</named-content></named-content>), Jianfengling Tropical Forest Nature Reserve (<named-content xmlns:xlink="http://www.w3.org/1999/xlink" content-type="dwc:verbatimCoordinates" xlink:type="simple"><named-content content-type="geo-json" specific-use="{&#34;type&#34;:&#34;Point&#34;,&#34;coordinates&#34;:[108.910000,18.720000]}" id="NCID0EWCAE" xlink:type="simple">18.72°N, 108.91°E</named-content></named-content>) and Yinggeling National Nature Reserve (<named-content xmlns:xlink="http://www.w3.org/1999/xlink" content-type="dwc:verbatimCoordinates" xlink:type="simple"><named-content content-type="geo-json" specific-use="{&#34;type&#34;:&#34;Point&#34;,&#34;coordinates&#34;:[109.450000,19.180000]}" id="NCID0E5CAE" xlink:type="simple">19.18°N, 109.45°E</named-content></named-content>) (Fig. <xref ref-type="fig" rid="F4">4</xref>). It grows in montane forests or scrub on the mountain summits at elevations from 1122 to 1867 m.</p><fig id="F4" position="float" orientation="portrait"><object-id xmlns:xlink="http://www.w3.org/1999/xlink" content-type="doi" xlink:type="simple">10.3897/phytokeys.202.82786.figure4</object-id><object-id xmlns:xlink="http://www.w3.org/1999/xlink" content-type="arpha" xlink:type="simple">E92713B9-872E-5E7A-A39B-6052A171331E</object-id><label>Figure 4.</label><caption><p>The distribution of <italic><tp:taxon-name><tp:taxon-name-part taxon-name-part-type="genus" reg="Vaccinium">Vaccinium</tp:taxon-name-part><tp:taxon-name-part taxon-name-part-type="species" reg="pseudopubicalyx">pseudopubicalyx</tp:taxon-name-part></tp:taxon-name></italic> and <italic><tp:taxon-name><tp:taxon-name-part taxon-name-part-type="genus" reg="Vaccinium">V.</tp:taxon-name-part><tp:taxon-name-part taxon-name-part-type="species" reg="viscifolium">viscifolium</tp:taxon-name-part></tp:taxon-name></italic> in Hainan Island (China).</p></caption><graphic xmlns:xlink="http://www.w3.org/1999/xlink" xlink:href="phytokeys-202-121_article-82786__-g004.jpg" position="float" orientation="portrait" xlink:type="simple" id="oo_720897.jpg"><uri content-type="original_file" xlink:type="simple">https://binary.pensoft.net/fig/720897</uri></graphic></fig></tp:treatment-sec><tp:treatment-sec sec-type="Taxonomic notes" id="SECID0EKEAE"><title>Taxonomic notes.</title><p>Besides the differences mentioned in the diagnosis, <italic><tp:taxon-name><tp:taxon-name-part taxon-name-part-type="genus" reg="Vaccinium">Vaccinium</tp:taxon-name-part><tp:taxon-name-part taxon-name-part-type="species" reg="pseudopubicalyx">pseudopubicalyx</tp:taxon-name-part></tp:taxon-name></italic> and <italic><tp:taxon-name><tp:taxon-name-part taxon-name-part-type="genus" reg="Vaccinium">V.</tp:taxon-name-part><tp:taxon-name-part taxon-name-part-type="species" reg="pubicalyx">pubicalyx</tp:taxon-name-part></tp:taxon-name></italic> are strictly allopatric: the former one is endemic to Hainan, while the other one is distributed in southwest China and Myanmar.</p><p>The new species has also been occasionally identified as <tp:taxon-name><tp:taxon-name-part taxon-name-part-type="genus" reg="Vaccinium">V.</tp:taxon-name-part><tp:taxon-name-part taxon-name-part-type="species" reg="bracteatum">bracteatum</tp:taxon-name-part><tp:taxon-name-part taxon-name-part-type="infraspecific-rank">var.</tp:taxon-name-part><tp:taxon-name-part taxon-name-part-type="variety" reg="chinense">chinense</tp:taxon-name-part></tp:taxon-name> (Champ. ex Benth.) Chun ex Sleumer (<xref ref-type="bibr" rid="B22">Zhang et al. 2007</xref>; <xref ref-type="bibr" rid="B21">Xing et al. 2012</xref>). It can be easily separated from <tp:taxon-name><tp:taxon-name-part taxon-name-part-type="genus" reg="Vaccinium">V.</tp:taxon-name-part><tp:taxon-name-part taxon-name-part-type="species" reg="bracteatum">bracteatum</tp:taxon-name-part><tp:taxon-name-part taxon-name-part-type="infraspecific-rank">var.</tp:taxon-name-part><tp:taxon-name-part taxon-name-part-type="variety" reg="chinense">chinense</tp:taxon-name-part></tp:taxon-name> by its inconspicuous (vs. prominent) secondary veins on adaxial surface of leaf blade. Besides, the elliptic or ovate (vs. rhombic-elliptic or lanceolate-elliptic) leaf blades with fewer pairs of secondary veins (3–5 vs. 5–7), shorter inflorescence rachis (1.4–2.5 cm vs. 4–10 cm), smaller (2–3.5 × ca. 1 mm vs. 5–20 × 1–3 mm), entire (vs. serrated) and lanceolate to linear (vs. ovate to oblong-ovate) floral bracts, and different ratio of the length of anther tubules to anther thecae (1.5–2 vs. 2–2.5) can also separate the new species from <tp:taxon-name><tp:taxon-name-part taxon-name-part-type="genus" reg="Vaccinium">V.</tp:taxon-name-part><tp:taxon-name-part taxon-name-part-type="species" reg="bracteatum">bracteatum</tp:taxon-name-part><tp:taxon-name-part taxon-name-part-type="infraspecific-rank">var.</tp:taxon-name-part><tp:taxon-name-part taxon-name-part-type="variety" reg="chinense">chinense</tp:taxon-name-part></tp:taxon-name>.</p><p><italic><tp:taxon-name><tp:taxon-name-part taxon-name-part-type="genus" reg="Vaccinium">Vaccinium</tp:taxon-name-part><tp:taxon-name-part taxon-name-part-type="species" reg="pseudopubicalyx">pseudopubicalyx</tp:taxon-name-part></tp:taxon-name></italic> should be assigned to sect. <tp:taxon-name><tp:taxon-name-part taxon-name-part-type="genus" reg="Vaccinium"/><tp:taxon-name-part taxon-name-part-type="species" reg="pseudopubicalyx"/><tp:taxon-name-part taxon-name-part-type="section" reg="Eococcus">Eococcus</tp:taxon-name-part></tp:taxon-name> Sleumer, because its morphological characteristics match well with those of that section, such as a terrestrial habit, serrate leaf blades, axillary racemes with elongate rachis, deciduous bracts, articulation between hypanthium and pedicel, spurred anthers and a pseudo-10-locular ovary. According to <xref ref-type="bibr" rid="B10">Sleumer (1941)</xref>, the main difference between sect. <tp:taxon-name><tp:taxon-name-part taxon-name-part-type="genus" reg="Vaccinium"/><tp:taxon-name-part taxon-name-part-type="species" reg="pseudopubicalyx"/><tp:taxon-name-part taxon-name-part-type="section" reg="Eococcus">Eococcus</tp:taxon-name-part></tp:taxon-name> and sect. <tp:taxon-name><tp:taxon-name-part taxon-name-part-type="genus" reg="Vaccinium"/><tp:taxon-name-part taxon-name-part-type="species" reg="pseudopubicalyx"/><tp:taxon-name-part taxon-name-part-type="section" reg="Bracteata">Bracteata</tp:taxon-name-part></tp:taxon-name> Nakai is that the former has caducous bracts during anthesis, whereas the latter has persistent ones. However, when examining specimens of <italic><tp:taxon-name><tp:taxon-name-part taxon-name-part-type="genus" reg="Vaccinium">V.</tp:taxon-name-part><tp:taxon-name-part taxon-name-part-type="species" reg="iteophyllum">iteophyllum</tp:taxon-name-part></tp:taxon-name></italic> Hance, a widespread species (distributed in almost every province in southern China) placed in sect. <tp:taxon-name><tp:taxon-name-part taxon-name-part-type="genus" reg="Vaccinium"/><tp:taxon-name-part taxon-name-part-type="species" reg="iteophyllum"/><tp:taxon-name-part taxon-name-part-type="section" reg="Eococcus">Eococcus</tp:taxon-name-part></tp:taxon-name> by <xref ref-type="bibr" rid="B10">Sleumer (1941)</xref>, we observed that some populations (e.g., <italic>Y. H. Tong &amp; L. Bai 12062414</italic>, IBSC) also have persistent bracts even when fruiting. Thus, the delimitation of the two sections appears to not be natural, and the relationship of the two sections needs further study.</p></tp:treatment-sec><tp:treatment-sec sec-type="material" id="SECID0EJJAE"><title>Additional specimens examined.</title><p><italic><tp:taxon-name><tp:taxon-name-part taxon-name-part-type="genus" reg="Vaccinium">Vaccinium</tp:taxon-name-part><tp:taxon-name-part taxon-name-part-type="species" reg="pseudopubicalyx">pseudopubicalyx</tp:taxon-name-part></tp:taxon-name></italic> (paratypes): China. Hainan: Baisha County, Yuanmen Town, Yinggeling National Nature Reserve, main peak, 31 May 2005 (fl.), <italic>F. W. Xing</italic>, <italic>Rong-Jing Zhang &amp; Yu-Shi Ye 16371</italic> (IBSC); ibid., same date as above, <italic>Sai-Chit Ng 5766</italic> (HK, not seen); Changjiang County, Bawangling National Nature Reserve, mountain top, 1380 m a.s.l., 6 January 1964, <italic>Pei Zeng 13511</italic> (HITBC); ibid., the second peak (Axe Peak), 27 April 1988 (fl.), <italic>Ze-Xian Li &amp; Fu-Wu Xing 4004</italic> (IBSC0528562); ibid., the second peak (Axe Peak), June 1983 (fl.), <italic>Guo-Ai Fu 3408</italic> (IBSC0420642); Ledong County, Jianfengling Tropical Forest Nature Reserve, 1400 m a.s.l., 25 January 1984 (fl.), <italic>Shi-Man Huang 306</italic> (IBSC0420202); ibid., the second peak, 1220 m a.s.l., 29 November 1957, <italic>Qi-Cai He 90777</italic> (IBSC0420580).</p><p><italic><tp:taxon-name><tp:taxon-name-part taxon-name-part-type="genus" reg="Vaccinium">Vaccinium</tp:taxon-name-part><tp:taxon-name-part taxon-name-part-type="species" reg="pubicalyx">pubicalyx</tp:taxon-name-part></tp:taxon-name></italic>: China. Yunnan: Tali [Dali Profecture], Houang-kia-pin [Huangjiaping], 4 July 1888, <italic>P. J. M. Delavay 3311</italic> (syntypes: P04484707, image; P04484708, image; P04484709, image; L008184, image); [Tengchong City], hills at the north end of the Tengyueh Valley, May 1912, <italic>G. Forrest 7637</italic> (IBSC0457011; K00780601, image; E00327780, image; E00327781, image).</p><fig id="F5" position="float" orientation="portrait"><object-id xmlns:xlink="http://www.w3.org/1999/xlink" content-type="doi" xlink:type="simple">10.3897/phytokeys.202.82786.figure5</object-id><object-id xmlns:xlink="http://www.w3.org/1999/xlink" content-type="arpha" xlink:type="simple">E75E2AFC-1F3A-5E46-ACEB-B98A563BE740</object-id><label>Figure 5.</label><caption><p><italic><tp:taxon-name><tp:taxon-name-part taxon-name-part-type="genus" reg="Vaccinium">Vaccinium</tp:taxon-name-part><tp:taxon-name-part taxon-name-part-type="species" reg="pubicalyx">pubicalyx</tp:taxon-name-part></tp:taxon-name></italic> and comparison of stamen of <italic><tp:taxon-name><tp:taxon-name-part taxon-name-part-type="genus" reg="Vaccinium">V.</tp:taxon-name-part><tp:taxon-name-part taxon-name-part-type="species" reg="pubicalyx">pubicalyx</tp:taxon-name-part></tp:taxon-name></italic> and <italic><tp:taxon-name><tp:taxon-name-part taxon-name-part-type="genus" reg="Vaccinium">V.</tp:taxon-name-part><tp:taxon-name-part taxon-name-part-type="species" reg="pseudopubicalyx">pseudopubicalyx</tp:taxon-name-part></tp:taxon-name></italic><bold>A</bold> young leafy branch of <italic><tp:taxon-name><tp:taxon-name-part taxon-name-part-type="genus" reg="Vaccinium">V.</tp:taxon-name-part><tp:taxon-name-part taxon-name-part-type="species" reg="pubicalyx">pubicalyx</tp:taxon-name-part></tp:taxon-name></italic><bold>B</bold> branch with young inflorescences of <italic><tp:taxon-name><tp:taxon-name-part taxon-name-part-type="genus" reg="Vaccinium">V.</tp:taxon-name-part><tp:taxon-name-part taxon-name-part-type="species" reg="pubicalyx">pubicalyx</tp:taxon-name-part></tp:taxon-name></italic><bold>C</bold> flowering branches of <italic><tp:taxon-name><tp:taxon-name-part taxon-name-part-type="genus" reg="Vaccinium">V.</tp:taxon-name-part><tp:taxon-name-part taxon-name-part-type="species" reg="pubicalyx">pubicalyx</tp:taxon-name-part></tp:taxon-name></italic><bold>D</bold> floral bract of <italic><tp:taxon-name><tp:taxon-name-part taxon-name-part-type="genus" reg="Vaccinium">V.</tp:taxon-name-part><tp:taxon-name-part taxon-name-part-type="species" reg="pubicalyx">pubicalyx</tp:taxon-name-part></tp:taxon-name></italic>, abaxial (left) and adaxial (right) view <bold>E</bold> stamens of <italic><tp:taxon-name><tp:taxon-name-part taxon-name-part-type="genus" reg="Vaccinium">V.</tp:taxon-name-part><tp:taxon-name-part taxon-name-part-type="species" reg="pubicalyx">pubicalyx</tp:taxon-name-part></tp:taxon-name></italic> (left) and <italic><tp:taxon-name><tp:taxon-name-part taxon-name-part-type="genus" reg="Vaccinium">V.</tp:taxon-name-part><tp:taxon-name-part taxon-name-part-type="species" reg="pseudopubicalyx">pseudopubicalyx</tp:taxon-name-part></tp:taxon-name></italic> (right) <bold>F</bold> dorsal anther spurs of <italic><tp:taxon-name><tp:taxon-name-part taxon-name-part-type="genus" reg="Vaccinium">V.</tp:taxon-name-part><tp:taxon-name-part taxon-name-part-type="species" reg="pubicalyx">pubicalyx</tp:taxon-name-part></tp:taxon-name></italic> (left) and <italic><tp:taxon-name><tp:taxon-name-part taxon-name-part-type="genus" reg="Vaccinium">V.</tp:taxon-name-part><tp:taxon-name-part taxon-name-part-type="species" reg="pseudopubicalyx">pseudopubicalyx</tp:taxon-name-part></tp:taxon-name></italic> (right). Scale bars: 3 mm (<bold>D, E</bold>); 2 mm (<bold>F</bold>). Materials of <italic><tp:taxon-name><tp:taxon-name-part taxon-name-part-type="genus" reg="Vaccinium">V.</tp:taxon-name-part><tp:taxon-name-part taxon-name-part-type="species" reg="pubicalyx">pubicalyx</tp:taxon-name-part></tp:taxon-name></italic> in <bold>D–F</bold> from <italic>G. Forrest 7637</italic> (IBSC0457011), and those of <italic><tp:taxon-name><tp:taxon-name-part taxon-name-part-type="genus" reg="Vaccinium">V.</tp:taxon-name-part><tp:taxon-name-part taxon-name-part-type="species" reg="pseudopubicalyx">pseudopubicalyx</tp:taxon-name-part></tp:taxon-name></italic> in <bold>E–F</bold> from type. Photos <bold>A, C</bold> by H. B. Ding; <bold>B</bold> by Y. H. Tong; <bold>D–F</bold> by X. H. Ye.</p></caption><graphic xmlns:xlink="http://www.w3.org/1999/xlink" xlink:href="phytokeys-202-121_article-82786__-g005.jpg" position="float" orientation="portrait" xlink:type="simple" id="oo_720898.jpg"><uri content-type="original_file" xlink:type="simple">https://binary.pensoft.net/fig/720898</uri></graphic></fig><p><tp:taxon-name><tp:taxon-name-part taxon-name-part-type="genus" reg="Vaccinium">Vaccinium</tp:taxon-name-part><tp:taxon-name-part taxon-name-part-type="species" reg="bracteatum">bracteatum</tp:taxon-name-part><tp:taxon-name-part taxon-name-part-type="infraspecific-rank">var.</tp:taxon-name-part><tp:taxon-name-part taxon-name-part-type="variety" reg="chinense">chinense</tp:taxon-name-part></tp:taxon-name>: China. Hong Kong: <italic>Champion s. n.</italic> (K00780589, image).</p></tp:treatment-sec><ref-list><ref id="B22"><mixed-citation xmlns:xlink="http://www.w3.org/1999/xlink" xlink:type="simple"><person-group><name name-style="western"><surname>Zhang</surname><given-names>RJ</given-names></name><name name-style="western"><surname>Ng</surname><given-names>SC</given-names></name><name name-style="western"><surname>Ye</surname><given-names>YS</given-names></name><name name-style="western"><surname>Xing</surname><given-names>FW</given-names></name><name name-style="western"><surname>Chen</surname><given-names>HF</given-names></name></person-group> (<year>2007</year>) <article-title>Newly recorded plants from Hainan Island, China (XI).</article-title><source>Journal of Tropical and Subtropical Botany</source><volume>15</volume>(<issue>3</issue>): <fpage>256</fpage>–<lpage>258</lpage>.</mixed-citation></ref><ref id="B21"><mixed-citation xmlns:xlink="http://www.w3.org/1999/xlink" xlink:type="simple"><person-group><name name-style="western"><surname>Xing</surname><given-names>FW</given-names></name><name name-style="western"><surname>Zhou</surname><given-names>JS</given-names></name><name name-style="western"><surname>Wang</surname><given-names>FG</given-names></name><name name-style="western"><surname>Zeng</surname><given-names>QW</given-names></name><name name-style="western"><surname>Yi</surname><given-names>QF</given-names></name><name name-style="western"><surname>Liu</surname><given-names>DM</given-names></name></person-group> (<year>2012</year>) Inventory of Plant Species Diversity of Hainan. Huazhong University of Science and Technology Press, Wuhan.</mixed-citation></ref><ref id="B10"><mixed-citation xmlns:xlink="http://www.w3.org/1999/xlink" xlink:type="simple"><person-group><name name-style="western"><surname>Sleumer</surname><given-names>HO</given-names></name></person-group> (<year>1941</year>) <article-title>Vaccinioideen Studien.</article-title><source>Botanische Jahrbücher für Systematik, Pflanzengeschichte und Pflanzengeographie</source><volume>71</volume>(<issue>4</issue>): <fpage>375</fpage>–<lpage>510</lpage>.</mixed-citation></ref></ref-list></tp:taxon-treatment>
