# Supplementary material for: ﻿Novelties on the genus Vaccinium (Ericaceae) from Hainan, China: a new species and a new record for the country
Source: PhytoKeys. 2022 Jul 29;202:121–32. doi: 10.3897/phytokeys.202.82786 (PMC9849038; doi:10.3897/phytokeys.202.82786)
Supplement: XML Treatment for Vaccinium viscifolium [file phytokeys.202.82786-treatment2.xml]

<!DOCTYPE tp:taxon-treatment
  PUBLIC "-//TaxonX//DTD Taxonomic Treatment Publishing DTD v0 20100105//EN" "tax-treatment-NSO.dtd">
<tp:taxon-treatment xmlns:tp="http://www.plazi.org/taxpub"><tp:treatment-meta><kwd-group><label>Taxon classification</label><kwd>
              <named-content content-type="kingdom">Plantae</named-content>
            </kwd><kwd>
              <named-content content-type="order">Ericales</named-content>
            </kwd><kwd>
              <named-content content-type="family">Ericaceae</named-content>
            </kwd></kwd-group><mixed-citation publication-type="journal"><person-group><name><surname>Ye</surname><given-names>Xue-He</given-names></name><name><surname>Wang</surname><given-names>Qing-Long</given-names></name><name><surname>Huang</surname><given-names>Ming-Zhong</given-names></name><name><surname>Tong</surname><given-names>Yi-Hua</given-names></name></person-group><article-title>﻿Novelties on the genus <italic><tp:taxon-name><tp:taxon-name-part taxon-name-part-type="genus" reg="Vaccinium">Vaccinium</tp:taxon-name-part></tp:taxon-name></italic> (<tp:taxon-name><tp:taxon-name-part taxon-name-part-type="family">Ericaceae</tp:taxon-name-part></tp:taxon-name>) from Hainan, China: a new species and a new record for the country</article-title><source>PhytoKeys</source><day>29</day><month>07</month><year>2022</year><volume>202</volume><fpage>121</fpage><lpage>132</lpage><pub-id pub-id-type="doi">10.3897/phytokeys.202.82786</pub-id></mixed-citation></tp:treatment-meta><tp:nomenclature><label>﻿</label><tp:taxon-name>
            <object-id xmlns:xlink="http://www.w3.org/1999/xlink" content-type="arpha" xlink:type="simple">42E147F2-0548-5845-A19B-2C3F0C86C98D</object-id>
            <tp:taxon-name-part taxon-name-part-type="genus" reg="Vaccinium">Vaccinium</tp:taxon-name-part>
            <tp:taxon-name-part taxon-name-part-type="species" reg="viscifolium">viscifolium</tp:taxon-name-part>
          </tp:taxon-name><tp:taxon-authority>King &amp; Gamble in J. Asiat. Soc. Bengal, Pt. 2, Nat. Hist. 74(1): 63. 1906.</tp:taxon-authority><xref ref-type="fig" rid="F6">Figs 6</xref><xref ref-type="fig" rid="F7">, 7</xref></tp:nomenclature><tp:treatment-sec sec-type="material" id="SECID0EVSAE"><title>Type.</title><p>Malaysia, Perak, <italic>Scortechini 405</italic> (lectotype CAL, not seen, designated by Sleumer in 1961: 84; isolectotypes BM000996430, image!, K, not seen, P00647874, image!)</p></tp:treatment-sec><tp:treatment-sec sec-type="description" id="SECID0E4SAE"><title>Description.</title><p>Evergreen terrestrial shrubs or trees, up to 6 m tall; young twigs pubescent, glabrescent. Petioles flat, 0.5–1.2 cm long, pubescent; blades elliptic, oblanceolate, obovate or oblong-obovate, 4.8–11.1 × 1.3–3.4 cm, coriaceous, stipitate-glandular on both sides, pinnipalmate, midvein prominent abaxially, flat or slightly sunken adaxially, secondary veins 3–6 pairs, in vivo visible adaxially, flat or slightly raised, inconspicuous abaxially, in sicco inconspicuous on both sides, apex obtuse or rounded, margin entire, slightly revolute, with 1–3 pairs of glands at the basal part, base attenuate, extended. Perennating buds monomorphic. Inflorescence axillary, racemose, with 11–18 flowers; rachis 3.8–5 cm long, sparsely stipitate-glandular; bract caducous, 1, inserted at the base of pedicel, ovate or lanceolate, 9–16 × 3–6.5 mm, glabrous, margin entire, involute; bracteoles oppositely inserted at the base of pedicel, 2, linear, 1.5–2.5× ca. 0.5 mm, glabrous on both sides, margin entire, ciliate; pedicel articulated between pedicel and calyx, 3–5.5 mm long, glabrous. Hypanthium cupuliform, 2–2.5 × 2.5–3 mm, glabrous; lobes triangular to broadly triangular, 1–2.5 × 1.5–2 mm, glabrous on both sides, margin ciliate. Corolla pinkish to white, cylindric-urceolate, 8–10 × 4–5 mm, glabrous on both sides; lobes reflexed or slightly spreading, small, ovate or triangular, 1.5–2 × 1.5–2 mm, glabrous abaxially, papillate adaxially; stamens 10, dimorphic, 6–7 mm long, filaments swollen at base, 3–3.5 mm long, densely pilose, anthers without dorsal spurs, 3–3.5 mm long, thecae 1–1.5 mm long, papillate, tubules 1.5–2.5 mm long, 1.5–2 times as long as anther thecae, apex poricidal, pores ca. 0.5 mm long, antesepalous anthers with 1 tooth at apex of anther tubules, antepetalous anthers with 2 teeth at apex of anther tubules, teeth ca. 0.5 mm long; ovary inferior, pseudo-10-locular, disk disciform, 10 ridged, glabrous, style cylindrical, 0.8–0.9 cm long, glabrous, stigma truncate. Young fruits glaucous, subglobose, persistent calyx lobes incurved, nearly covering disk.</p><fig id="F6" position="float" orientation="portrait"><object-id xmlns:xlink="http://www.w3.org/1999/xlink" content-type="doi" xlink:type="simple">10.3897/phytokeys.202.82786.figure6</object-id><object-id xmlns:xlink="http://www.w3.org/1999/xlink" content-type="arpha" xlink:type="simple">3E4CFED1-6E1E-5E3E-9E9D-C979E49030D0</object-id><label>Figure 6.</label><caption><p><italic><tp:taxon-name><tp:taxon-name-part taxon-name-part-type="genus" reg="Vaccinium">Vaccinium</tp:taxon-name-part><tp:taxon-name-part taxon-name-part-type="species" reg="viscifolium">viscifolium</tp:taxon-name-part></tp:taxon-name></italic><bold>A</bold> habitat <bold>B</bold> habit <bold>C</bold> flowering branch <bold>D</bold> fruiting branch. Photos by Y. H. Tong.</p></caption><graphic xmlns:xlink="http://www.w3.org/1999/xlink" xlink:href="phytokeys-202-121_article-82786__-g006.jpg" position="float" orientation="portrait" xlink:type="simple" id="oo_720899.jpg"><uri content-type="original_file" xlink:type="simple">https://binary.pensoft.net/fig/720899</uri></graphic></fig></tp:treatment-sec><tp:treatment-sec sec-type="Vernacular name" id="SECID0ECUAE"><title>Vernacular name.</title><p>槲寄生叶越橘 (Chinese pinyin: hú jì shēng yè yuè jú).</p></tp:treatment-sec><tp:treatment-sec sec-type="distribution" id="SECID0EHUAE"><title>Distribution and habitat.</title><p><italic><tp:taxon-name><tp:taxon-name-part taxon-name-part-type="genus" reg="Vaccinium">Vaccinium</tp:taxon-name-part><tp:taxon-name-part taxon-name-part-type="species" reg="viscifolium">viscifolium</tp:taxon-name-part></tp:taxon-name></italic> is distributed in China (Hainan, Fig. <xref ref-type="fig" rid="F4">4</xref>), Southern Indochina to Peninsular Malaysia. So far, Hainan is the northernmost distribution locality of this species. It grows on open limestone of mountainsides or mountain ridges in montane forests at an elevation of ca. 750 m in Hainan.</p></tp:treatment-sec><tp:treatment-sec sec-type="Taxonomic notes" id="SECID0E3UAE"><title>Taxonomic notes.</title><p><italic><tp:taxon-name><tp:taxon-name-part taxon-name-part-type="genus" reg="Vaccinium">Vaccinium</tp:taxon-name-part><tp:taxon-name-part taxon-name-part-type="species" reg="viscifolium">viscifolium</tp:taxon-name-part></tp:taxon-name></italic> has two varieties, viz. the nominate variety and <tp:taxon-name><tp:taxon-name-part taxon-name-part-type="genus" reg="Vaccinium">V.</tp:taxon-name-part><tp:taxon-name-part taxon-name-part-type="species" reg="viscifolium">viscifolium</tp:taxon-name-part><tp:taxon-name-part taxon-name-part-type="infraspecific-rank">var.</tp:taxon-name-part><tp:taxon-name-part taxon-name-part-type="variety" reg="bicalcaratum">bicalcaratum</tp:taxon-name-part></tp:taxon-name> Sleumer. The latter differs from the former by having leaves with a shortly (ca. 1 cm) and obtusely attenuate (vs. obtuse or rounded) apex and anthers with (vs. without) 2 distinct dorsal spurs (<xref ref-type="bibr" rid="B12">Sleumer 1967</xref>). The plants from Hainan should belong to the nominate variety, as they have leaves with an obtuse or rounded apex and anthers without dorsal spurs.</p><p><italic><tp:taxon-name><tp:taxon-name-part taxon-name-part-type="genus" reg="Vaccinium">Vaccinium</tp:taxon-name-part><tp:taxon-name-part taxon-name-part-type="species" reg="viscifolium">viscifolium</tp:taxon-name-part></tp:taxon-name></italic> was initially assigned to sect. <tp:taxon-name><tp:taxon-name-part taxon-name-part-type="genus" reg="Vaccinium"/><tp:taxon-name-part taxon-name-part-type="species" reg="viscifolium"/><tp:taxon-name-part taxon-name-part-type="section" reg="Euepigynium">Euepigynium</tp:taxon-name-part></tp:taxon-name> Schltr. by <xref ref-type="bibr" rid="B10">Sleumer (1941)</xref>. However, when compiling <italic>Flora Malesiana</italic>, he reassigned it to sect. <tp:taxon-name><tp:taxon-name-part taxon-name-part-type="genus" reg="Vaccinium"/><tp:taxon-name-part taxon-name-part-type="species" reg="viscifolium"/><tp:taxon-name-part taxon-name-part-type="section" reg="Bracteata">Bracteata</tp:taxon-name-part></tp:taxon-name>, which was recognized with an extremely broad sense to include 163 species consisting of members from several sections, such as sect. <tp:taxon-name><tp:taxon-name-part taxon-name-part-type="genus" reg="Bracteata">Bracteata</tp:taxon-name-part></tp:taxon-name> s.s., sect. <tp:taxon-name><tp:taxon-name-part taxon-name-part-type="genus" reg="Bracteata"/><tp:taxon-name-part taxon-name-part-type="section" reg="Nesococcus">Nesococcus</tp:taxon-name-part></tp:taxon-name> H. F. Copel., and sect. <tp:taxon-name><tp:taxon-name-part taxon-name-part-type="genus" reg="Bracteata"/><tp:taxon-name-part taxon-name-part-type="section" reg="Nesococcus"/><tp:taxon-name-part taxon-name-part-type="section" reg="Euepigynium">Euepigynium</tp:taxon-name-part></tp:taxon-name> (Sleumer, 1967). <xref ref-type="bibr" rid="B13">Stevens (1969)</xref> pointed out that the leaves of the species of sect. <tp:taxon-name><tp:taxon-name-part taxon-name-part-type="genus" reg="Vaccinium"/><tp:taxon-name-part taxon-name-part-type="species" reg="viscifolium"/><tp:taxon-name-part taxon-name-part-type="section" reg="Euepigynium">Euepigynium</tp:taxon-name-part></tp:taxon-name> with an entire margin and plinerved venation were very different from those of sect. <tp:taxon-name><tp:taxon-name-part taxon-name-part-type="genus" reg="Vaccinium"/><tp:taxon-name-part taxon-name-part-type="species" reg="viscifolium"/><tp:taxon-name-part taxon-name-part-type="section" reg="Bracteata">Bracteata</tp:taxon-name-part></tp:taxon-name>, which have a serrate margin and pinnate venation. <xref ref-type="bibr" rid="B19">Vander Kloet and Dickinson (2009)</xref> also treated sect. <tp:taxon-name><tp:taxon-name-part taxon-name-part-type="genus" reg="Vaccinium"/><tp:taxon-name-part taxon-name-part-type="species" reg="viscifolium"/><tp:taxon-name-part taxon-name-part-type="section" reg="Euepigynium">Euepigynium</tp:taxon-name-part></tp:taxon-name> and sect. <tp:taxon-name><tp:taxon-name-part taxon-name-part-type="genus" reg="Vaccinium"/><tp:taxon-name-part taxon-name-part-type="species" reg="viscifolium"/><tp:taxon-name-part taxon-name-part-type="section" reg="Bracteata">Bracteata</tp:taxon-name-part></tp:taxon-name> as two distinct sections. Moreover, the marginal or basal glands often occur to sect. <tp:taxon-name><tp:taxon-name-part taxon-name-part-type="genus" reg="Vaccinium"/><tp:taxon-name-part taxon-name-part-type="species" reg="viscifolium"/><tp:taxon-name-part taxon-name-part-type="section" reg="Euepigynium">Euepigynium</tp:taxon-name-part></tp:taxon-name>, and are absent in the species of sect. <tp:taxon-name><tp:taxon-name-part taxon-name-part-type="genus" reg="Vaccinium"/><tp:taxon-name-part taxon-name-part-type="species" reg="viscifolium"/><tp:taxon-name-part taxon-name-part-type="section" reg="Bracteata">Bracteata</tp:taxon-name-part></tp:taxon-name> s.s. without exception. Thus, we do not adopt Sleumer’s broad sense of sect. <tp:taxon-name><tp:taxon-name-part taxon-name-part-type="genus" reg="Vaccinium"/><tp:taxon-name-part taxon-name-part-type="species" reg="viscifolium"/><tp:taxon-name-part taxon-name-part-type="section" reg="Bracteata">Bracteata</tp:taxon-name-part></tp:taxon-name> (Sleumer, 1967), and prefer to agree with the assignment of <italic><tp:taxon-name><tp:taxon-name-part taxon-name-part-type="genus" reg="Vaccinium">V.</tp:taxon-name-part><tp:taxon-name-part taxon-name-part-type="species" reg="viscifolium">viscifolium</tp:taxon-name-part></tp:taxon-name></italic> to sect. <tp:taxon-name><tp:taxon-name-part taxon-name-part-type="genus" reg="Vaccinium"/><tp:taxon-name-part taxon-name-part-type="species" reg="viscifolium"/><tp:taxon-name-part taxon-name-part-type="section" reg="Euepigynium">Euepigynium</tp:taxon-name-part></tp:taxon-name><xref ref-type="bibr" rid="B10">Sleumer (1941)</xref>. Whereas sect. <tp:taxon-name><tp:taxon-name-part taxon-name-part-type="genus" reg="Vaccinium"/><tp:taxon-name-part taxon-name-part-type="species" reg="viscifolium"/><tp:taxon-name-part taxon-name-part-type="section" reg="Euepigynium">Euepigynium</tp:taxon-name-part></tp:taxon-name> is only found in Malesiana and Indochina formerly, <italic><tp:taxon-name><tp:taxon-name-part taxon-name-part-type="genus" reg="Vaccinium">Vaccinium</tp:taxon-name-part><tp:taxon-name-part taxon-name-part-type="species" reg="viscifolium">viscifolium</tp:taxon-name-part></tp:taxon-name></italic> is the first species of sect. <tp:taxon-name><tp:taxon-name-part taxon-name-part-type="genus" reg="Vaccinium"/><tp:taxon-name-part taxon-name-part-type="species" reg="viscifolium"/><tp:taxon-name-part taxon-name-part-type="section" reg="Euepigynium">Euepigynium</tp:taxon-name-part></tp:taxon-name> reported from China.</p><fig id="F7" position="float" orientation="portrait"><object-id xmlns:xlink="http://www.w3.org/1999/xlink" content-type="doi" xlink:type="simple">10.3897/phytokeys.202.82786.figure7</object-id><object-id xmlns:xlink="http://www.w3.org/1999/xlink" content-type="arpha" xlink:type="simple">BBB91A73-0440-5D9A-9D00-1C69E4C4783E</object-id><label>Figure 7.</label><caption><p><italic><tp:taxon-name><tp:taxon-name-part taxon-name-part-type="genus" reg="Vaccinium">Vaccinium</tp:taxon-name-part><tp:taxon-name-part taxon-name-part-type="species" reg="viscifolium">viscifolium</tp:taxon-name-part></tp:taxon-name></italic><bold>A</bold> flowering branch <bold>B</bold> leaves <bold>C</bold> floral bract, adaxial (left) and abaxial (right) view <bold>D</bold> bracteoles, adaxial (left) and abaxial (right) view <bold>E</bold> calyx lobe, adaxial (left) and abaxial (right) view <bold>F</bold> flower <bold>G</bold> opened corolla, adaxial (up) and abaxial (below) view <bold>H</bold> hypanthium, disk and style with front two calyx lobes removed <bold>I</bold> stamens, lateral (left), abaxial (middle) and adaxial (right) view <bold>J</bold> ovary, apical (left) and transverse (right) view. Scale bars: 5 cm (<bold>A, B</bold>); 1 cm (<bold>C, F, G, H</bold>); 5 mm (<bold>I</bold>); 2 mm (<bold>D, E, J</bold>). Photos by X. H. Ye.</p></caption><graphic xmlns:xlink="http://www.w3.org/1999/xlink" xlink:href="phytokeys-202-121_article-82786__-g007.jpg" position="float" orientation="portrait" xlink:type="simple" id="oo_720900.jpg"><uri content-type="original_file" xlink:type="simple">https://binary.pensoft.net/fig/720900</uri></graphic></fig></tp:treatment-sec><tp:treatment-sec sec-type="material" id="SECID0ER4AE"><title>Additional specimens examined.</title><p><italic><tp:taxon-name><tp:taxon-name-part taxon-name-part-type="genus" reg="Vaccinium">Vaccinium</tp:taxon-name-part><tp:taxon-name-part taxon-name-part-type="species" reg="viscifolium">viscifolium</tp:taxon-name-part></tp:taxon-name></italic>: China. Hainan: Ledong County, the ridge of Mazui Mountain, <named-content xmlns:xlink="http://www.w3.org/1999/xlink" content-type="dwc:verbatimCoordinates" xlink:type="simple"><named-content content-type="geo-json" specific-use="{&#34;type&#34;:&#34;Point&#34;,&#34;coordinates&#34;:[109.380000,18.610000]}" id="NCID0EF5AE" xlink:type="simple">18.61°N, 109.38°E</named-content></named-content>, 750 m a.s.l., 23 March 2020, <italic>Yi-Hua Tong</italic>, <italic>Xue-He Ye &amp; Ming-Zhong Huang YXH-29</italic> (IBSC).</p><p>A key to the species of <italic><tp:taxon-name><tp:taxon-name-part taxon-name-part-type="genus" reg="Vaccinium">Vaccinium</tp:taxon-name-part></tp:taxon-name></italic> from Hainan Province is provided below.</p></tp:treatment-sec><tp:treatment-sec><!--Section generated to contain objects referenced in tp:taxon-treatment.--><fig id="F4" position="float" orientation="portrait"><object-id xmlns:xlink="http://www.w3.org/1999/xlink" content-type="doi" xlink:type="simple">10.3897/phytokeys.202.82786.figure4</object-id><object-id xmlns:xlink="http://www.w3.org/1999/xlink" content-type="arpha" xlink:type="simple">E92713B9-872E-5E7A-A39B-6052A171331E</object-id><label>Figure 4.</label><caption><p>The distribution of <italic><tp:taxon-name><tp:taxon-name-part taxon-name-part-type="genus" reg="Vaccinium">Vaccinium</tp:taxon-name-part><tp:taxon-name-part taxon-name-part-type="species" reg="pseudopubicalyx">pseudopubicalyx</tp:taxon-name-part></tp:taxon-name></italic> and <italic><tp:taxon-name><tp:taxon-name-part taxon-name-part-type="genus" reg="Vaccinium">V.</tp:taxon-name-part><tp:taxon-name-part taxon-name-part-type="species" reg="viscifolium">viscifolium</tp:taxon-name-part></tp:taxon-name></italic> in Hainan Island (China).</p></caption><graphic xmlns:xlink="http://www.w3.org/1999/xlink" xlink:href="phytokeys-202-121_article-82786__-g004.jpg" position="float" orientation="portrait" xlink:type="simple" id="oo_720897.jpg"><uri content-type="original_file" xlink:type="simple">https://binary.pensoft.net/fig/720897</uri></graphic></fig></tp:treatment-sec><ref-list><ref id="B12"><mixed-citation xmlns:xlink="http://www.w3.org/1999/xlink" xlink:type="simple"><person-group><name name-style="western"><surname>Sleumer</surname><given-names>HO</given-names></name></person-group> (<year>1967</year>) <article-title><italic><tp:taxon-name><tp:taxon-name-part taxon-name-part-type="genus">Vaccinium</tp:taxon-name-part></tp:taxon-name></italic>.</article-title> In: <person-group><name name-style="western"><surname>Van Steenis</surname><given-names>CGGJ</given-names></name></person-group> (<role>Ed.</role>) <issue-title>Flora Malesiania.</issue-title><source>Wolters-Noordhoff, Groningen</source>, <fpage>746</fpage>–<lpage>878</lpage>.</mixed-citation></ref><ref id="B10"><mixed-citation xmlns:xlink="http://www.w3.org/1999/xlink" xlink:type="simple"><person-group><name name-style="western"><surname>Sleumer</surname><given-names>HO</given-names></name></person-group> (<year>1941</year>) <article-title>Vaccinioideen Studien.</article-title><source>Botanische Jahrbücher für Systematik, Pflanzengeschichte und Pflanzengeographie</source><volume>71</volume>(<issue>4</issue>): <fpage>375</fpage>–<lpage>510</lpage>.</mixed-citation></ref><ref id="B13"><mixed-citation xmlns:xlink="http://www.w3.org/1999/xlink" xlink:type="simple"><person-group><name name-style="western"><surname>Stevens</surname><given-names>PF</given-names></name></person-group> (<year>1969</year>) Taxonomic studies in the <tp:taxon-name><tp:taxon-name-part taxon-name-part-type="family">Ericaceae</tp:taxon-name-part></tp:taxon-name>. Unpublished PhD thesis, University of Edinburgh, U.K.</mixed-citation></ref><ref id="B19"><mixed-citation xmlns:xlink="http://www.w3.org/1999/xlink" xlink:type="simple"><person-group><name name-style="western"><surname>Vander Kloet</surname><given-names>SP</given-names></name><name name-style="western"><surname>Dickinson</surname><given-names>TA</given-names></name></person-group> (<year>2009</year>) <article-title>A subgeneric classification of the genus <italic><tp:taxon-name><tp:taxon-name-part taxon-name-part-type="genus">Vaccinium</tp:taxon-name-part></tp:taxon-name></italic> and the metamorphosis of <tp:taxon-name><tp:taxon-name-part taxon-name-part-type="genus">V.</tp:taxon-name-part><tp:taxon-name-part taxon-name-part-type="infraspecific-rank">section</tp:taxon-name-part><tp:taxon-name-part taxon-name-part-type="section">Bracteata</tp:taxon-name-part></tp:taxon-name> Nakai: More terrestrial and less epiphytic in habit, more continental and less insular in distribution.</article-title><source>Journal of Plant Research</source><volume>122</volume>(<issue>3</issue>): <fpage>253</fpage>–<lpage>268</lpage>. <ext-link xlink:href="10.1007/s10265-008-0211-7" ext-link-type="doi" xlink:type="simple">https://doi.org/10.1007/s10265-008-0211-7</ext-link></mixed-citation></ref></ref-list></tp:taxon-treatment>
